# Supplementary material for: Changes in the faecal bile acid profile in dogs fed dry food vs high content of beef: a pilot study
Source: Acta Vet Scand. 2018 May 11;60:29. doi: 10.1186/s13028-018-0383-7 (PMC5948804; doi:10.1186/s13028-018-0383-7)
Supplement: Supplementary file 1 — Additional file 1. Ingredients and nutrient composition of the rations during the seven-week dietary intervention study (a), and main ingredients in CD (b). [file 13028_2018_383_MOESM1_ESM.xlsx]

## Sheet: Diet composition
Additional file 1a. Ingredients and nutrient composition of the rations during the seven-week dietary intervention study
	Rations
	CD	LMB	MMB	HMB	MB*
Ingredients, % of fresh weight in ration
CD	100	61	34	15	-
MB	-	39	66	85	100
Nutrient composition, g/100 g DM
Crude protein	27.1	32.5	38.9	46.2	55.3
Crude lipid	16.3	21	26.7	33.1	41.2
NFE	48.3	39.1	28.1	15.6	0
Crude fibre	1.2	1	0.7	0.4	0
Fibre (NSP)	10.4	8.4	6.1	3.4	0
Ash	7	6.4	5.6	4.7	3.5
ME (MJ/100 g DM)	1.8	1.93	2.09	2.28	2.5
DM in ration, as fed	92.2	69.5	53.8	42.7	34
*The dogs recieved a mixture of MB and CD, thus MB was never given as a 100% diet at any time point throughout the study. Abbreviations and diet codes: CD; commercial dry food (Felleskjøpet’s Labb adult); DM, dry matter; HMB, high minced beef; LMB, low minced beef; MB, minced beef (retail sourced, Norway); ME, metabolizable energy; MJ, megajoules; MMB, moderate minced beef; NFE, nitrogen-free ext…

## Sheet: Main ingredients in CD
Additional file 1b. Main ingredients in CD
Dried animal protein from chicken
maize
wheat
pea starch
rice
animal fat from chicken
hydrolyzed marine protein from salmon
hydrolyzed animal protein from chicken liver
calcium carbonate
fish oil from salmon
mono-calcium phosphate
dried sugar beet pulp (1,00 %)
vitamin and mineral premix
natural antioxidants and preservatives
sodium chloride
fructo-oligosaccharIdes
yeast product (MacroGard TM)
* Contents of ingredients in commercial dry food (CD; Labb Felleskjøpet, Norway) are listed in descending order of proportion.
